# Supplementary material for: Integrated Plasma and Glial Cell Evidence Indicates a Functional Role for hsa-miR-342-5p in Spinocerebellar Ataxia Type 7 and Its Potential Use as a Biomarker
Source: Int J Mol Sci. 2026 Jan 9;27(2):683. doi: 10.3390/ijms27020683 (PMC12840712; doi:10.3390/ijms27020683)
Supplement: Supplementary file 1 [file ijms-27-00683-s001.zip]

Archive with 1 entries (1 files):
- ijms-4046844-supplementary.pdf
